# Supplementary material for: Association of Acute Upper Respiratory Tract Infections with Sudden Sensorineural Hearing Loss: A Case-Crossover, Nationwide, Population-Based Cohort Study
Source: Int J Environ Res Public Health. 2021 Oct 13;18(20):10745. doi: 10.3390/ijerph182010745 (PMC8535477; doi:10.3390/ijerph182010745)
Supplement: Supplementary file 1 [file ijerph-18-10745-s001.zip]

Archive with 1 entries (1 files):
- ijerph-1358437-supplementary.pdf
